# Supplementary material for: Two Antagonistic Microtubule Targeting Drugs Act Synergistically to Kill Cancer Cells
Source: Cancers (Basel). 2020 Aug 6;12(8):2196. doi: 10.3390/cancers12082196 (PMC7463452; doi:10.3390/cancers12082196)
Supplement: Supplementary file 1 [file cancers-12-02196-s001.zip]

Archive with 9 entries (7 files):
- cancers-827652 - final - supplementary material/
- cancers-827652 - final - supplementary material/cancers-827652 - supplementary.pdf
- cancers-827652 - final - supplementary material/cancers-827652- Supplementary Movie 1.mov
- cancers-827652 - final - supplementary material/cancers-827652- Supplementary Movie 2.mov
- cancers-827652 - final - supplementary material/cancers-827652- Supplementary Movie 3.mov
- cancers-827652 - final - supplementary material/__MACOSX/
- cancers-827652 - final - supplementary material/__MACOSX/._cancers-827652- Supplementary Movie 1.mov
- cancers-827652 - final - supplementary material/__MACOSX/._cancers-827652- Supplementary Movie 2.mov
- cancers-827652 - final - supplementary material/__MACOSX/._cancers-827652- Supplementary Movie 3.mov
